# Supplementary material for: A review and meta-analysis of the enemy release hypothesis in plant–herbivorous insect systems
Source: PeerJ. 2016 Dec 21;4:e2778. doi: 10.7717/peerj.2778 (PMC5180588; doi:10.7717/peerj.2778)
Supplement: Data S1 — Raw data used for meta analysis. [file peerj-04-2778-s003.xls]

## Sheet: Blad1
Number of insect species		Native			Non-native
Community approach		# species	mean	stdev	# species	mean	stdev
1	Agrawal et al. (2005)	14	1.97329	1.58089	14	1.86071	1.07184
2	Auerbach and Simberloff (1988)	1	17	NA	2	13	2.82843
3	Burki and Nentwig (1997)	1	34	NA	1	34	NA
4	Engelkes et al. (2012)	2	47.5884	42.5843	2	10.9919	2.98136
5	Gossner et al. (2005)	1	31	NA	1	36	NA
6	Gossner et al. (2007)	4	0	0.134784	2	0.095	0.0212132
7	Hartly et al. (2010)	3	8.99214	2.65771	1	2.38659	NA
8	Harvey et al. (2015)	5	0.184239	0.109912	5	0.175622	0.195409
9	Helden et al. (2012)	16	5.85	2.87866	7	4.45714	1.89284
10	Jobin et al. (1996)	1	88	NA	1	55	NA
11	Kennedy and Southwood (1984)	21	139.048	124.876	7	16.4286	16.7517
12	Leather (1986)	46	22.1087	35.5804	13	8	10.4642
13	Liu et al. (2006)	2	12.5	0.707107	4	8.5	2.64575
14	Meijer et al. (2015)	8	0.50124	0.629581	20	0.187589	0.241295
15	Meijer et al. (2015)	19	0.45991	1.09918	19	0.0601258	0.174172
16	Novotny et al. (2003)	1	1	NA	2	1.385	0.586899
17	Proches et al. (2008)	3	8.57767	3.01907	9	6.31844	1.72711
18	Radho-Toly et al. (2001)	2	1.15	0.0707107	2	0.35	0.353553
19	Southwood et al. (1982)	4	77.25	17.557	2	32.5	6.36396
20	Southwood et al. (1982)	3	48	7.54983	3	34	9.16515
21	Southwood et al. (2004)	2	244.5	57.2756	2	114	42.4264
22	Sugiura (2010)	102	0.617647	0.660694	49	0.163265	0.373438
Biogeographical approach
23	Cripps et al. (2006)	1	137	NA	1	104	NA
24	Goeden (1974)	1	33	NA	1	15	NA
25	Meijer et al. (2015)	2	0.960317	1.15606	2	0	0
26	Meijer et al. (2015)	12	0.459882	1.34783	12	0.151538	0.121867
27	Memmott et al. (2000)	2	20	2.82843	2	9	0
28	Moore (1975)	1	86	NA	1	84	NA
29	Southwood et al. (1982)	2	90.5	7.77817	2	39	4.24264
30	Southwood et al. (2004)	1	29	NA	1	21	NA
31	Szentesi (1999)	1	12	NA	1	3	NA
32	Wilson et al. (1990)	1	156	NA	1	114	NA
33	Wilson and Flanagan (1990)	1	39	NA	1	20	NA
Number of insect individuals
Community approach
34	Auerbach and Simberloff (1988)	1	19.76	NA	2	8.995	6.89429
35	Cincotta et al. (2008)	1	52	NA	1	42	NA
36	Gossner et al. (2005)	1	281	NA	1	838	NA
37	Gossner et al. (2007)	4	0.3725	0.390672	2	0.12	0.0141421
38	Harvey et al. (2015)	5	0.10542	0.142998	5	0.142312	0.18144
39	Helden et al. (2012)	16	4.86875	4.03331	7	2.58571	2.48893
40	Meijer et al. (2015)	8	2.29142	2.32533	20	0.709226	0.810359
41	Meijer et al. (2015)	19	6.3718	16.4382	19	2.58597	5.36779
42	Meijer, unpublished data	8	4.9376	4.55641	4	4.36922	1.58704
43	Novotny et al. (2003)	1	0.11	NA	2	0.26	0.0707107
44	Southwood et al. (1982)	4	5997.75	8076.98	2	1095.5	1330.07
45	Southwood et al. (1982)	3	463.667	322.637	3	169	62.3859
46	Yela and Lawton (1997)	8	257	187.117	3	239.333	228.053
47	Zuefle et al. (2008), Zuefle (2006)	15	37.5333	20.2762	30	143.7	277.436
Biogeographical approach
48	Fenner and Lee (2001)	13	4.44077	9.07322	13	0.0130769	0.0471495
49	Meijer et al. (2015)	2	2.31746	2.0652	2	5.66667	7.54247
50	Meijer et al. (2015)	12	9.12151	20.4103	12	0.538988	0.715031
51	Southwood et al. (1982)	2	11240.5	9260.98	2	150	74.9533
Level of herbivory
Community approach
52	Agrawal and Kotanan (2003)	15	5.38517	8.57766	15	7.04782	9.9313
53	Carpenter and Cappuccino (2005)	30	2.8981	1.71593	39	1.69724	2.1138
54	Cincotta et al. (2008)	1	1.33	NA	1	2493	NA
55	Harvey et al. (2015)	5	0.219791	0.0855114	5	0.135293	0.045406
56	Heard and Sax (2013)	6	8.71667	8.00585	6	25.95	5.5273
57	Hill and Kotanan (2010)	20	0.1055	0.0995392	15	0.0437333	0.0300986
58	Lieurance and Cipollini (2013)	1	21.3459	NA	1	1.6156	NA
59	Liu et al. (2007)	2	0.191843	0.0247778	1	0.131876	NA
60	Liu et al. (2007)	2	0.195547	0.0143584	4	0.0541622	0.00958025
61	Lombardero et al. (2008)	1	18.5	NA	1	5.9	NA
62	Meijer et al. (2015)	6	10.4337	15.878	11	3.8839	5.84417
63	Meijer et al. (2015)	12	3.11696	4.33522	4	0.642343	0.428074
64	Schultzenhofer et al (2009)]	1	10.0406	NA	1	0.959921	NA
Biogeographical approach
65	Adams et al (2008)	1	6.70943	NA	1	1.68571	NA
66	Cripps et al. (2010)	1	49.6	NA	1	23.8	NA
67	Vilà et al. (2005)	1	23.39	NA	1	3.6	NA
68	Wolfe (2002)	1	40	NA	1	16	NA
