# Supplementary material for: A review and meta-analysis of the enemy release hypothesis in plant–herbivorous insect systems
Source: PeerJ. 2016 Dec 21;4:e2778. doi: 10.7717/peerj.2778 (PMC5180588; doi:10.7717/peerj.2778)
Supplement: Data S2 — Raw data Meijer et al 2009 unpublished. [file peerj-04-2778-s004.xls]

## Sheet: Blad1
Location	Date	Host species	# herbivorous insects
Mensinge, Roden, The Netherlands	2 June 2009	Amelanchier lamarckii	1
Mensinge, Roden, The Netherlands	2 June 2009	Amelanchier lamarckii	8
Mensinge, Roden, The Netherlands	2 June 2009	Amelanchier lamarckii	3
Drentse Aa, The Netherlands	29 May 2009	Amelanchier lamarckii	12
Drentse Aa, The Netherlands	29 May 2009	Amelanchier lamarckii	4
Noordsche veld, Norg, The Netherlands	5 June 2009	Amelanchier lamarckii	4
Noordsche veld, Norg, The Netherlands	5 June 2009	Amelanchier lamarckii	5
Noordsche veld, Norg, The Netherlands	5 June 2009	Betula spec.	1
Noordsche veld, Norg, The Netherlands	5 June 2009	Betula spec.	3
Drentse Aa, The Netherlands	29 May 2009	Betula spec.	3
Drentse Aa, The Netherlands	29 May 2009	Frangula alnus	3
Drentse Aa, The Netherlands	29 May 2009	Frangula alnus	2
Noorder duinen, Roden, The Netherlands	2 June 2009	Frangula alnus	4
Noorder duinen, Roden, The Netherlands	2 June 2009	Frangula alnus	39
Noordsche veld, Norg, The Netherlands	5 June 2009	Frangula alnus	23
Mensinge, Roden, The Netherlands	2 June 2009	Lonicera periclymenum	0
Mensinge, Roden, The Netherlands	2 June 2009	Lonicera periclymenum	0
Noorder duinen, Roden, The Netherlands	2 June 2009	Lonicera periclymenum	0
Noorder duinen, Roden, The Netherlands	2 June 2009	Lonicera periclymenum	0
Noorder duinen, Roden, The Netherlands	2 June 2009	Lonicera periclymenum	0
Noorder duinen, Roden, The Netherlands	2 June 2009	Lonicera periclymenum	0
Noorder duinen, Roden, The Netherlands	2 June 2009	Lonicera periclymenum	0
Drentse Aa, The Netherlands	29 May 2009	Populus alba	5
Drentse Aa, The Netherlands	29 May 2009	Populus alba	8
Drentse Aa, The Netherlands	29 May 2009	Prunus avium	0
Drentse Aa, The Netherlands	29 May 2009	Prunus avium	5
Noordsche veld, Norg, The Netherlands	5 June 2009	Prunus padus	0
Noordsche veld, Norg, The Netherlands	5 June 2009	Prunus padus	4
Drentse Aa, The Netherlands	29 May 2009	Prunus serotina	6
Drentse Aa, The Netherlands	29 May 2009	Prunus serotina	14
Drentse Aa, The Netherlands	29 May 2009	Prunus serotina	13
Drentse Aa, The Netherlands	29 May 2009	Prunus serotina	6
Drentse Aa, The Netherlands	29 May 2009	Prunus serotina	14
Drentse Aa, The Netherlands	29 May 2009	Prunus serotina	13
Drentse Aa, The Netherlands	29 May 2009	Prunus serotina	12
Drentse Aa, The Netherlands	29 May 2009	Prunus serotina	5
Drentse Aa, The Netherlands	29 May 2009	Prunus serotina	4
Drentse Aa, The Netherlands	29 May 2009	Prunus serotina	4
Drentse Aa, The Netherlands	29 May 2009	Prunus serotina	7
Mensinge, Roden, The Netherlands	2 June 2009	Prunus serotina	3
Noorder duinen, Roden, The Netherlands	2 June 2009	Prunus serotina	0
Noorder duinen, Roden, The Netherlands	2 June 2009	Prunus serotina	0
Noorder duinen, Roden, The Netherlands	2 June 2009	Prunus serotina	8
Noorder duinen, Roden, The Netherlands	2 June 2009	Prunus serotina	3
Noorder duinen, Roden, The Netherlands	2 June 2009	Prunus serotina	6
Noorder duinen, Roden, The Netherlands	2 June 2009	Prunus serotina	2
Noorder duinen, Roden, The Netherlands	2 June 2009	Prunus serotina	1
Noorder duinen, Roden, The Netherlands	2 June 2009	Prunus serotina	2
Noorder duinen, Roden, The Netherlands	2 June 2009	Prunus serotina	5
Noorder duinen, Roden, The Netherlands	2 June 2009	Prunus serotina	5
Noorder duinen, Roden, The Netherlands	2 June 2009	Prunus serotina	3
Noorder duinen, Roden, The Netherlands	2 June 2009	Prunus serotina	2
Noorder duinen, Roden, The Netherlands	2 June 2009	Prunus serotina	2
Noorder duinen, Roden, The Netherlands	2 June 2009	Prunus serotina	2
Noordsche veld, Norg, The Netherlands	5 June 2009	Prunus serotina	3
Noordsche veld, Norg, The Netherlands	5 June 2009	Prunus serotina	3
Noordsche veld, Norg, The Netherlands	5 June 2009	Prunus serotina	6
Noordsche veld, Norg, The Netherlands	5 June 2009	Prunus serotina	0
Noordsche veld, Norg, The Netherlands	5 June 2009	Prunus serotina	0
Noordsche veld, Norg, The Netherlands	5 June 2009	Prunus serotina	5
Noordsche veld, Norg, The Netherlands	5 June 2009	Prunus serotina	3
Noordsche veld, Norg, The Netherlands	5 June 2009	Prunus serotina	6
Noordsche veld, Norg, The Netherlands	5 June 2009	Quercus robur / petraea	4
Noordsche veld, Norg, The Netherlands	5 June 2009	Quercus robur / petraea	3
Drentse Aa, The Netherlands	29 May 2009	Quercus robur / petraea	4
Drentse Aa, The Netherlands	29 May 2009	Quercus robur / petraea	13
Drentse Aa, The Netherlands	29 May 2009	Quercus robur / petraea	21
Noorder duinen, Roden, The Netherlands	2 June 2009	Quercus robur / petraea	4
Noorder duinen, Roden, The Netherlands	2 June 2009	Quercus robur / petraea	9
Noorder duinen, Roden, The Netherlands	2 June 2009	Quercus robur / petraea	7
Drentse Aa, The Netherlands	29 May 2009	Quercus rubra	1
Drentse Aa, The Netherlands	29 May 2009	Quercus rubra	5
Mensinge, Roden, The Netherlands	2 June 2009	Quercus rubra	0
Mensinge, Roden, The Netherlands	2 June 2009	Quercus rubra	2
Noorder duinen, Roden, The Netherlands	2 June 2009	Quercus rubra	2
Noordsche veld, Norg, The Netherlands	5 June 2009	Quercus rubra	2
Drentse Aa, The Netherlands	29 May 2009	Robinia pseudoacacia	11
Noordsche veld, Norg, The Netherlands	5 June 2009	Robinia pseudoacacia	2
Noordsche veld, Norg, The Netherlands	5 June 2009	Robinia pseudoacacia	6
Noordsche veld, Norg, The Netherlands	5 June 2009	Robinia pseudoacacia	2
Drentse Aa, The Netherlands	29 May 2009	Sorbus aucuparia	10
Drentse Aa, The Netherlands	29 May 2009	Sorbus aucuparia	4
Drentse Aa, The Netherlands	29 May 2009	Sorbus aucuparia	8
Drentse Aa, The Netherlands	29 May 2009	Sorbus aucuparia	5
Noorder duinen, Roden, The Netherlands	2 June 2009	Sorbus aucuparia	3
Noorder duinen, Roden, The Netherlands	2 June 2009	Sorbus aucuparia	6
Noorder duinen, Roden, The Netherlands	2 June 2009	Sorbus aucuparia	8
Noorder duinen, Roden, The Netherlands	2 June 2009	Sorbus aucuparia	0
Noorder duinen, Roden, The Netherlands	2 June 2009	Sorbus aucuparia	1
Noorder duinen, Roden, The Netherlands	2 June 2009	Sorbus aucuparia	0
Noorder duinen, Roden, The Netherlands	2 June 2009	Sorbus aucuparia	2
Noordsche veld, Norg, The Netherlands	5 June 2009	Sorbus aucuparia	2
Noordsche veld, Norg, The Netherlands	5 June 2009	Sorbus aucuparia	5
Noordsche veld, Norg, The Netherlands	5 June 2009	Sorbus aucuparia	4
Noordsche veld, Norg, The Netherlands	5 June 2009	Sorbus aucuparia	2
Noordsche veld, Norg, The Netherlands	5 June 2009	Sorbus aucuparia	7
Noordsche veld, Norg, The Netherlands	5 June 2009	Sorbus aucuparia	4
Noordsche veld, Norg, The Netherlands	5 June 2009	Sorbus aucuparia	2
Noordsche veld, Norg, The Netherlands	5 June 2009	Sorbus aucuparia	0
